# Supplementary material for: Characterisation of the PS-PMMA Interfaces in Microphase Separated Block Copolymer Thin Films by Analytical (S)TEM
Source: Nanomaterials (Basel). 2020 Jan 13;10(1):141. doi: 10.3390/nano10010141 (PMC7022429; doi:10.3390/nano10010141)
Supplement: Supplementary file 1 [file nanomaterials-10-00141-s001.zip]

Archive with 2 entries (2 files):
- Brassat-Supplementary info.docx
- EFTEM-SI_Lamella BCP_[-0,120] eV_10 eV slit.avi
